# Supplementary material for: Geometric Morphometric Versus Genomic Patterns in a Large Polyploid Plant Species Complex
Source: Biology (Basel). 2023 Mar 9;12(3):418. doi: 10.3390/biology12030418 (PMC10045763; doi:10.3390/biology12030418)
Supplement: Supplementary file 1 [file biology-12-00418-s001.zip]

Archive with 7 entries (7 files):
- Table_S1_Information_on_220_populations.xlsx
- Table_S2_Discriminant_analysis_RADSeq_TEG_CP.xlsx
- Table_S3_Discriminant_analysis_RADSeq.xlsx
- Table_S4_Discriminant_analysis_BL_Nothotaxa.xlsx
- Table_S5_Regression_models_RADSeq_Subgenomes.xlsx
- Table_S6_Regression_models_Shape_Genomics_Environment.xlsx
- Table_S7_Regression_models_Shape_Environment.xlsx
